# Supplementary material for: Mortality outcomes with hydroxychloroquine and chloroquine in COVID-19 from an international collaborative meta-analysis of randomized trials
Source: Nat Commun. 2021 Apr 15;12:2349. doi: 10.1038/s41467-021-22446-z (PMC8050319; doi:10.1038/s41467-021-22446-z)
Supplement: Supplementary file 4 — Source Data [file 41467_2021_22446_MOESM4_ESM.xlsx]

## Sheet: Figure 2A
register_id	acronym	patient_setting	covid_status	blinding	high_dose	Published	hcq_cq	hcq_arm_total	hcq_arm_event	control_arm_total	control_arm_event	control	date_available
NCT04353336	NCT04353336	Inpatient	Confirmed	None	no	yes	hcq	97	6	97	5	Standard of Care	2020-07-17
NCT04308668	COVID-PEP	Outpatient	Confirmed and Suspected	Participant, Caregiver	no	yes	hcq	244	1	247	1	Placebo	2020-07-16
NCT04316377	NO COVID-19	Inpatient	Confirmed	None	no	yes	hcq	27	1	26	1	Standard of Care	2020-06-24
ChiCTR2000029868	ChiCTR2000029868	Inpatient	Confirmed	None	no	yes	hcq	75	0	75	0	Standard of Care	2020-05-14
NCT04261517	NCT04261517	Inpatient	Confirmed	None	no	yes	hcq	15	0	15	0	Standard of Care	2020-05-25
NCT04369742	TEACH	Inpatient	Confirmed	Participant, Caregiver	no	yes	hcq	67	7	61	6	Placebo	2020-07-28
NCT04322123	Coalition I	Inpatient	Confirmed and Suspected	None	no	yes	hcq	221	7	227	6	Standard of Care	2020-07-23
NCT04304053	BCN PEP CoV-2 Study	Outpatient	Confirmed	None	no	yes	hcq	136	0	157	0	Standard of Care	2020-07-16
NCT04381936	RECOVERY	Inpatient	Confirmed and Suspected	None	yes	yes	hcq	1561	421	3155	790	Standard of Care	2020-06-05
ChiCTR2000030054	ChiCTR2000030054	Inpatient	Confirmed	None	no	yes	hcq	18	0	12	0	Standard of Care	2020-06-22
ChiCTR2000029559	ChiCTR2000029559	Inpatient	Confirmed	Participant, Caregiver	no	yes	hcq	31	0	31	0	Standard of Care	2020-04-10
NCT04491994	NCT04491994	Inpatient	Confirmed	none	no	yes	hcq	349	0	151	0	Standard of Care	2020-08-21
2020-001366-11	WHO SOLIDARITY	Inpatient	Confirmed	none	yes	yes	hcq	947	104	906	84	Standard of Care	2020-10-15
NCT04384380	NCT04384380	Inpatient	Confirmed	None	no	yes	hcq	21	0	12	0	Standard of Care	2020-07-03
NCT04329923	PATCH	Inpatient	Confirmed	Participant, Caregiver	no	no	hcq	15	0	15	0	Placebo	2020-06-24
NCT04338698	PROTECT C	Inpatient	Confirmed	Investigator	no	no	hcq	64	0	64	0	Standard of Care	2020-07-20
NCT04338698	PROTECT A	Inpatient	Confirmed	Investigator	no	no	hcq	62	0	63	1	Standard of Care	2020-07-20
NCT04338698	PROTECT B	Inpatient	Confirmed	Investigator	no	no	hcq	59	1	61	2	Standard of Care	2020-07-20
NCT04345289	CCAP-1	Inpatient	Confirmed	Participant, Caregiver	no	no	hcq	1	0	1	0	Placebo	2020-06-24
NCT04325893	HYCOVID	Inpatient	Confirmed	Participant, Caregiver	no	no	hcq	124	6	123	11	Placebo	2020-08-01
NCT04342221	COV-HCQ	Inpatient	Confirmed	Participant, Caregiver	no	no	hcq	13	1	14	0	Placebo	2020-08-12
NCT02735707	REMAP-CAP	ICU	Confirmed and Suspected	None	yes	no	hcq	61	17	81	22	Standard of Care	2020-07-31
NCT04315896	HYDRA	Inpatient	Confirmed	Participant, Caregiver	no	no	hcq	75	28	77	29	Placebo	2020-07-07
NCT04333654	NCT04333654	Outpatient	Confirmed	Participant, Caregiver	no	no	hcq	5	0	3	0	Placebo	2020-07-09
NCT04345692	OAHU-COVID19	Inpatient	Confirmed	None	no	no	hcq	10	2	6	0	Standard of Care	2020-07-28
NCT04335552	NCT04335552 A	Inpatient	Confirmed	None	no	no	hcq	4	1	2	0	Standard of Care	2020-06-26
NCT04335552	NCT04335552 B	Inpatient	Confirmed	None	no	no	hcq	2	1	3	2	Standard of Care	2020-06-26
NL8490	ARCHAIC	Inpatient	Confirmed	None	no	no	hcq	4	2	3	0	Standard of Care	2020-06-26
NCT04340544	COMIHY	Outpatient	Confirmed	Participant, Caregiver	no	no	hcq	8	0	8	0	Placebo	2020-08-14

## Sheet: Figure 2B
register_id	acronym	patient_setting	covid_status	blinding	high_dose	Published	hcq_cq	hcq_arm_total	hcq_arm_event	control_arm_total	control_arm_event	control	date_available
ChiCTR2000030054	ChiCTR2000030054	Inpatient	Confirmed	None	no	yes	cq	18	0	12	0	Standard of Care	2020-06-22
NCT04342650	CloroCOVID19II B	Outpatient	Suspected	Participant, Caregiver	no	no	cq	78	0	74	0	Placebo	2020-07-06
NCT04323527	CloroCOVID19II A	Inpatient	Suspected	Participant, Caregiver	no	no	cq	41	17	41	12	Placebo	2020-07-06
ChiCTR2000031204		Inpatient	Confirmed	Participant	no	no	cq	18	0	17	0	Placebo	2020-07-09
NL8490	ARCHAIC	Inpatient	Confirmed	None	no	no	cq	5	1	3	0	Standard of Care	2020-06-26

## Sheet: Figure 3A
register_id	acronym	patient_setting	covid_status	blinding	high_dose	Published	hcq_cq	hcq_arm_total	hcq_arm_event	control_arm_total	control_arm_event	control	date_available
NCT04353336	NCT04353336	Inpatient	Confirmed	None	no	yes	hcq	97	6	97	5	Standard of Care	2020-07-17
NCT04308668	COVID-PEP	Outpatient	Confirmed and Suspected	Participant, Caregiver	no	yes	hcq	244	1	247	1	Placebo	2020-07-16
NCT04316377	NO COVID-19	Inpatient	Confirmed	None	no	yes	hcq	27	1	26	1	Standard of Care	2020-06-24
ChiCTR2000029868	ChiCTR2000029868	Inpatient	Confirmed	None	no	yes	hcq	75	0	75	0	Standard of Care	2020-05-14
NCT04261517	NCT04261517	Inpatient	Confirmed	None	no	yes	hcq	15	0	15	0	Standard of Care	2020-05-25
NCT04369742	TEACH	Inpatient	Confirmed	Participant, Caregiver	no	yes	hcq	67	7	61	6	Placebo	2020-07-28
NCT04322123	Coalition I	Inpatient	Confirmed and Suspected	None	no	yes	hcq	221	7	227	6	Standard of Care	2020-07-23
NCT04304053	BCN PEP CoV-2 Study	Outpatient	Confirmed	None	no	yes	hcq	136	0	157	0	Standard of Care	2020-07-16
NCT04381936	RECOVERY	Inpatient	Confirmed and Suspected	None	yes	yes	hcq	1561	421	3155	790	Standard of Care	2020-06-05
ChiCTR2000030054	ChiCTR2000030054	Inpatient	Confirmed	None	no	yes	hcq	18	0	12	0	Standard of Care	2020-06-22
ChiCTR2000029559	ChiCTR2000029559	Inpatient	Confirmed	Participant, Caregiver	no	yes	hcq	31	0	31	0	Standard of Care	2020-04-10
NCT04491994	NCT04491994	Inpatient	Confirmed	none	no	yes	hcq	349	0	151	0	Standard of Care	2020-08-21
2020-001366-11	WHO SOLIDARITY	Inpatient	Confirmed	none	yes	yes	hcq	947	104	906	84	Standard of Care	2020-10-15
NCT04384380	NCT04384380	Inpatient	Confirmed	None	no	yes	hcq	21	0	12	0	Standard of Care	2020-07-03
NCT04329923	PATCH	Inpatient	Confirmed	Participant, Caregiver	no	no	hcq	15	0	15	0	Placebo	2020-06-24
NCT04338698	PROTECT C	Inpatient	Confirmed	Investigator	no	no	hcq	64	0	64	0	Standard of Care	2020-07-20
NCT04338698	PROTECT A	Inpatient	Confirmed	Investigator	no	no	hcq	62	0	63	1	Standard of Care	2020-07-20
NCT04338698	PROTECT B	Inpatient	Confirmed	Investigator	no	no	hcq	59	1	61	2	Standard of Care	2020-07-20
NCT04345289	CCAP-1	Inpatient	Confirmed	Participant, Caregiver	no	no	hcq	1	0	1	0	Placebo	2020-06-24
NCT04325893	HYCOVID	Inpatient	Confirmed	Participant, Caregiver	no	no	hcq	124	6	123	11	Placebo	2020-08-01
NCT04342221	COV-HCQ	Inpatient	Confirmed	Participant, Caregiver	no	no	hcq	13	1	14	0	Placebo	2020-08-12
NCT02735707	REMAP-CAP	ICU	Confirmed and Suspected	None	yes	no	hcq	61	17	81	22	Standard of Care	2020-07-31
NCT04315896	HYDRA	Inpatient	Confirmed	Participant, Caregiver	no	no	hcq	75	28	77	29	Placebo	2020-07-07
NCT04333654	NCT04333654	Outpatient	Confirmed	Participant, Caregiver	no	no	hcq	5	0	3	0	Placebo	2020-07-09
NCT04345692	OAHU-COVID19	Inpatient	Confirmed	None	no	no	hcq	10	2	6	0	Standard of Care	2020-07-28
NCT04335552	NCT04335552 A	Inpatient	Confirmed	None	no	no	hcq	4	1	2	0	Standard of Care	2020-06-26
NCT04335552	NCT04335552 B	Inpatient	Confirmed	None	no	no	hcq	2	1	3	2	Standard of Care	2020-06-26
NL8490	ARCHAIC	Inpatient	Confirmed	None	no	no	hcq	4	2	3	0	Standard of Care	2020-06-26
NCT04340544	COMIHY	Outpatient	Confirmed	Participant, Caregiver	no	no	hcq	8	0	8	0	Placebo	2020-08-14

## Sheet: Figure 3B
register_id	acronym	patient_setting	covid_status	blinding	high_dose	Published	hcq_cq	hcq_arm_total	hcq_arm_event	control_arm_total	control_arm_event	control	date_available
NCT04353336	NCT04353336	Inpatient	Confirmed	None	no	yes	hcq	97	6	97	5	Standard of Care	2020-07-17
NCT04308668	COVID-PEP	Outpatient	Confirmed and Suspected	Participant, Caregiver	no	yes	hcq	244	1	247	1	Placebo	2020-07-16
NCT04316377	NO COVID-19	Inpatient	Confirmed	None	no	yes	hcq	27	1	26	1	Standard of Care	2020-06-24
ChiCTR2000029868	ChiCTR2000029868	Inpatient	Confirmed	None	no	yes	hcq	75	0	75	0	Standard of Care	2020-05-14
NCT04261517	NCT04261517	Inpatient	Confirmed	None	no	yes	hcq	15	0	15	0	Standard of Care	2020-05-25
NCT04369742	TEACH	Inpatient	Confirmed	Participant, Caregiver	no	yes	hcq	67	7	61	6	Placebo	2020-07-28
NCT04322123	Coalition I	Inpatient	Confirmed and Suspected	None	no	yes	hcq	221	7	227	6	Standard of Care	2020-07-23
NCT04304053	BCN PEP CoV-2 Study	Outpatient	Confirmed	None	no	yes	hcq	136	0	157	0	Standard of Care	2020-07-16
NCT04381936	RECOVERY	Inpatient	Confirmed and Suspected	None	yes	yes	hcq	1561	421	3155	790	Standard of Care	2020-06-05
ChiCTR2000030054	ChiCTR2000030054	Inpatient	Confirmed	None	no	yes	hcq	18	0	12	0	Standard of Care	2020-06-22
ChiCTR2000029559	ChiCTR2000029559	Inpatient	Confirmed	Participant, Caregiver	no	yes	hcq	31	0	31	0	Standard of Care	2020-04-10
NCT04491994	NCT04491994	Inpatient	Confirmed	none	no	yes	hcq	349	0	151	0	Standard of Care	2020-08-21
2020-001366-11	WHO SOLIDARITY	Inpatient	Confirmed	none	yes	yes	hcq	947	104	906	84	Standard of Care	2020-10-15
NCT04384380	NCT04384380	Inpatient	Confirmed	None	no	yes	hcq	21	0	12	0	Standard of Care	2020-07-03

## Sheet: Figure 3C
register_id	acronym	patient_setting	covid_status	blinding	high_dose	Published	hcq_cq	hcq_arm_total	hcq_arm_event	control_arm_total	control_arm_event	control	date_available
NCT04329923	PATCH	Inpatient	Confirmed	Participant, Caregiver	no	no	hcq	15	0	15	0	Placebo	2020-06-24
NCT04338698	PROTECT C	Inpatient	Confirmed	Investigator	no	no	hcq	64	0	64	0	Standard of Care	2020-07-20
NCT04338698	PROTECT A	Inpatient	Confirmed	Investigator	no	no	hcq	62	0	63	1	Standard of Care	2020-07-20
NCT04338698	PROTECT B	Inpatient	Confirmed	Investigator	no	no	hcq	59	1	61	2	Standard of Care	2020-07-20
NCT04345289	CCAP-1	Inpatient	Confirmed	Participant, Caregiver	no	no	hcq	1	0	1	0	Placebo	2020-06-24
NCT04325893	HYCOVID	Inpatient	Confirmed	Participant, Caregiver	no	no	hcq	124	6	123	11	Placebo	2020-08-01
NCT04342221	COV-HCQ	Inpatient	Confirmed	Participant, Caregiver	no	no	hcq	13	1	14	0	Placebo	2020-08-12
NCT02735707	REMAP-CAP	ICU	Confirmed and Suspected	None	yes	no	hcq	61	17	81	22	Standard of Care	2020-07-31
NCT04315896	HYDRA	Inpatient	Confirmed	Participant, Caregiver	no	no	hcq	75	28	77	29	Placebo	2020-07-07
NCT04333654	NCT04333654	Outpatient	Confirmed	Participant, Caregiver	no	no	hcq	5	0	3	0	Placebo	2020-07-09
NCT04345692	OAHU-COVID19	Inpatient	Confirmed	None	no	no	hcq	10	2	6	0	Standard of Care	2020-07-28
NCT04335552	NCT04335552 A	Inpatient	Confirmed	None	no	no	hcq	4	1	2	0	Standard of Care	2020-06-26
NCT04335552	NCT04335552 B	Inpatient	Confirmed	None	no	no	hcq	2	1	3	2	Standard of Care	2020-06-26
NL8490	ARCHAIC	Inpatient	Confirmed	None	no	no	hcq	4	2	3	0	Standard of Care	2020-06-26
NCT04340544	COMIHY	Outpatient	Confirmed	Participant, Caregiver	no	no	hcq	8	0	8	0	Placebo	2020-08-14

## Sheet: Figure S1
register_id	acronym	patient_setting	covid_status	blinding	high_dose	Published	hcq_cq	hcq_arm_total	hcq_arm_event	control_arm_total	control_arm_event	control	date_available
NCT04353336	NCT04353336	Inpatient	Confirmed	None	no	yes	hcq	97	6	97	5	Standard of Care	2020-07-17
NCT04308668	COVID-PEP	Outpatient	Confirmed and Suspected	Participant, Caregiver	no	yes	hcq	244	1	247	1	Placebo	2020-07-16
NCT04316377	NO COVID-19	Inpatient	Confirmed	None	no	yes	hcq	27	1	26	1	Standard of Care	2020-06-24
ChiCTR2000029868	ChiCTR2000029868	Inpatient	Confirmed	None	no	yes	hcq	75	0	75	0	Standard of Care	2020-05-14
NCT04261517	NCT04261517	Inpatient	Confirmed	None	no	yes	hcq	15	0	15	0	Standard of Care	2020-05-25
NCT04369742	TEACH	Inpatient	Confirmed	Participant, Caregiver	no	yes	hcq	67	7	61	6	Placebo	2020-07-28
NCT04322123	Coalition I	Inpatient	Confirmed and Suspected	None	no	yes	hcq	221	7	227	6	Standard of Care	2020-07-23
NCT04304053	BCN PEP CoV-2 Study	Outpatient	Confirmed	None	no	yes	hcq	136	0	157	0	Standard of Care	2020-07-16
NCT04381936	RECOVERY	Inpatient	Confirmed and Suspected	None	yes	yes	hcq	1561	421	3155	790	Standard of Care	2020-06-05
ChiCTR2000030054	ChiCTR2000030054	Inpatient	Confirmed	None	no	yes	hcq	18	0	12	0	Standard of Care	2020-06-22
ChiCTR2000029559	ChiCTR2000029559	Inpatient	Confirmed	Participant, Caregiver	no	yes	hcq	31	0	31	0	Standard of Care	2020-04-10
NCT04491994	NCT04491994	Inpatient	Confirmed	none	no	yes	hcq	349	0	151	0	Standard of Care	2020-08-21
2020-001366-11	WHO SOLIDARITY	Inpatient	Confirmed	none	yes	yes	hcq	947	104	906	84	Standard of Care	2020-10-15
NCT04384380	NCT04384380	Inpatient	Confirmed	None	no	yes	hcq	21	0	12	0	Standard of Care	2020-07-03
NCT04329923	PATCH	Inpatient	Confirmed	Participant, Caregiver	no	no	hcq	15	0	15	0	Placebo	2020-06-24
NCT04338698	PROTECT C	Inpatient	Confirmed	Investigator	no	no	hcq	64	0	64	0	Standard of Care	2020-07-20
NCT04338698	PROTECT A	Inpatient	Confirmed	Investigator	no	no	hcq	62	0	63	1	Standard of Care	2020-07-20
NCT04338698	PROTECT B	Inpatient	Confirmed	Investigator	no	no	hcq	59	1	61	2	Standard of Care	2020-07-20
NCT04345289	CCAP-1	Inpatient	Confirmed	Participant, Caregiver	no	no	hcq	1	0	1	0	Placebo	2020-06-24
NCT04325893	HYCOVID	Inpatient	Confirmed	Participant, Caregiver	no	no	hcq	124	6	123	11	Placebo	2020-08-01
NCT04342221	COV-HCQ	Inpatient	Confirmed	Participant, Caregiver	no	no	hcq	13	1	14	0	Placebo	2020-08-12
NCT02735707	REMAP-CAP	ICU	Confirmed and Suspected	None	yes	no	hcq	61	17	81	22	Standard of Care	2020-07-31
NCT04315896	HYDRA	Inpatient	Confirmed	Participant, Caregiver	no	no	hcq	75	28	77	29	Placebo	2020-07-07
NCT04333654	NCT04333654	Outpatient	Confirmed	Participant, Caregiver	no	no	hcq	5	0	3	0	Placebo	2020-07-09
NCT04345692	OAHU-COVID19	Inpatient	Confirmed	None	no	no	hcq	10	2	6	0	Standard of Care	2020-07-28
NCT04335552	NCT04335552 A	Inpatient	Confirmed	None	no	no	hcq	4	1	2	0	Standard of Care	2020-06-26
NCT04335552	NCT04335552 B	Inpatient	Confirmed	None	no	no	hcq	2	1	3	2	Standard of Care	2020-06-26
NL8490	ARCHAIC	Inpatient	Confirmed	None	no	no	hcq	4	2	3	0	Standard of Care	2020-06-26
NCT04340544	COMIHY	Outpatient	Confirmed	Participant, Caregiver	no	no	hcq	8	0	8	0	Placebo	2020-08-14

## Sheet: Figure S2A-B
register_id	acronym	patient_setting	covid_status	blinding	high_dose	Published	hcq_cq	hcq_arm_total	hcq_arm_event	control_arm_total	control_arm_event	control	date_available
NCT04353336	NCT04353336	Inpatient	Confirmed	None	no	yes	hcq	97	6	97	5	Standard of Care	2020-07-17
NCT04308668	COVID-PEP	Outpatient	Confirmed and Suspected	Participant, Caregiver	no	yes	hcq	244	1	247	1	Placebo	2020-07-16
NCT04316377	NO COVID-19	Inpatient	Confirmed	None	no	yes	hcq	27	1	26	1	Standard of Care	2020-06-24
ChiCTR2000029868	ChiCTR2000029868	Inpatient	Confirmed	None	no	yes	hcq	75	0	75	0	Standard of Care	2020-05-14
NCT04261517	NCT04261517	Inpatient	Confirmed	None	no	yes	hcq	15	0	15	0	Standard of Care	2020-05-25
NCT04369742	TEACH	Inpatient	Confirmed	Participant, Caregiver	no	yes	hcq	67	7	61	6	Placebo	2020-07-28
NCT04322123	Coalition I	Inpatient	Confirmed and Suspected	None	no	yes	hcq	221	7	227	6	Standard of Care	2020-07-23
NCT04304053	BCN PEP CoV-2 Study	Outpatient	Confirmed	None	no	yes	hcq	136	0	157	0	Standard of Care	2020-07-16
NCT04381936	RECOVERY	Inpatient	Confirmed and Suspected	None	yes	yes	hcq	1561	421	3155	790	Standard of Care	2020-06-05
ChiCTR2000030054	ChiCTR2000030054	Inpatient	Confirmed	None	no	yes	hcq	18	0	12	0	Standard of Care	2020-06-22
ChiCTR2000029559	ChiCTR2000029559	Inpatient	Confirmed	Participant, Caregiver	no	yes	hcq	31	0	31	0	Standard of Care	2020-04-10
NCT04491994	NCT04491994	Inpatient	Confirmed	none	no	yes	hcq	349	0	151	0	Standard of Care	2020-08-21
2020-001366-11	WHO SOLIDARITY	Inpatient	Confirmed	none	yes	yes	hcq	947	104	906	84	Standard of Care	2020-10-15
NCT04384380	NCT04384380	Inpatient	Confirmed	None	no	yes	hcq	21	0	12	0	Standard of Care	2020-07-03
NCT04329923	PATCH	Inpatient	Confirmed	Participant, Caregiver	no	no	hcq	15	0	15	0	Placebo	2020-06-24
NCT04338698	PROTECT C	Inpatient	Confirmed	Investigator	no	no	hcq	64	0	64	0	Standard of Care	2020-07-20
NCT04338698	PROTECT A	Inpatient	Confirmed	Investigator	no	no	hcq	62	0	63	1	Standard of Care	2020-07-20
NCT04338698	PROTECT B	Inpatient	Confirmed	Investigator	no	no	hcq	59	1	61	2	Standard of Care	2020-07-20
NCT04345289	CCAP-1	Inpatient	Confirmed	Participant, Caregiver	no	no	hcq	1	0	1	0	Placebo	2020-06-24
NCT04325893	HYCOVID	Inpatient	Confirmed	Participant, Caregiver	no	no	hcq	124	6	123	11	Placebo	2020-08-01
NCT04342221	COV-HCQ	Inpatient	Confirmed	Participant, Caregiver	no	no	hcq	13	1	14	0	Placebo	2020-08-12
NCT02735707	REMAP-CAP	ICU	Confirmed and Suspected	None	yes	no	hcq	61	17	81	22	Standard of Care	2020-07-31
NCT04315896	HYDRA	Inpatient	Confirmed	Participant, Caregiver	no	no	hcq	75	28	77	29	Placebo	2020-07-07
NCT04333654	NCT04333654	Outpatient	Confirmed	Participant, Caregiver	no	no	hcq	5	0	3	0	Placebo	2020-07-09
NCT04345692	OAHU-COVID19	Inpatient	Confirmed	None	no	no	hcq	10	2	6	0	Standard of Care	2020-07-28
NCT04335552	NCT04335552 A	Inpatient	Confirmed	None	no	no	hcq	4	1	2	0	Standard of Care	2020-06-26
NCT04335552	NCT04335552 B	Inpatient	Confirmed	None	no	no	hcq	2	1	3	2	Standard of Care	2020-06-26
NL8490	ARCHAIC	Inpatient	Confirmed	None	no	no	hcq	4	2	3	0	Standard of Care	2020-06-26
NCT04340544	COMIHY	Outpatient	Confirmed	Participant, Caregiver	no	no	hcq	8	0	8	0	Placebo	2020-08-14

## Sheet: Figure S3A-C
register_id	acronym	patient_setting	covid_status	blinding	high_dose	Published	hcq_cq	hcq_arm_total	hcq_arm_event	control_arm_total	control_arm_event	control	date_available
NCT04353336	NCT04353336	Inpatient	Confirmed	None	no	yes	hcq	97	6	97	5	Standard of Care	2020-07-17
NCT04308668	COVID-PEP	Outpatient	Confirmed and Suspected	Participant, Caregiver	no	yes	hcq	244	1	247	1	Placebo	2020-07-16
NCT04316377	NO COVID-19	Inpatient	Confirmed	None	no	yes	hcq	27	1	26	1	Standard of Care	2020-06-24
ChiCTR2000029868	ChiCTR2000029868	Inpatient	Confirmed	None	no	yes	hcq	75	0	75	0	Standard of Care	2020-05-14
NCT04261517	NCT04261517	Inpatient	Confirmed	None	no	yes	hcq	15	0	15	0	Standard of Care	2020-05-25
NCT04369742	TEACH	Inpatient	Confirmed	Participant, Caregiver	no	yes	hcq	67	7	61	6	Placebo	2020-07-28
NCT04322123	Coalition I	Inpatient	Confirmed and Suspected	None	no	yes	hcq	221	7	227	6	Standard of Care	2020-07-23
NCT04304053	BCN PEP CoV-2 Study	Outpatient	Confirmed	None	no	yes	hcq	136	0	157	0	Standard of Care	2020-07-16
NCT04381936	RECOVERY	Inpatient	Confirmed and Suspected	None	yes	yes	hcq	1561	421	3155	790	Standard of Care	2020-06-05
ChiCTR2000030054	ChiCTR2000030054	Inpatient	Confirmed	None	no	yes	hcq	18	0	12	0	Standard of Care	2020-06-22
ChiCTR2000029559	ChiCTR2000029559	Inpatient	Confirmed	Participant, Caregiver	no	yes	hcq	31	0	31	0	Standard of Care	2020-04-10
NCT04491994	NCT04491994	Inpatient	Confirmed	none	no	yes	hcq	349	0	151	0	Standard of Care	2020-08-21
2020-001366-11	WHO SOLIDARITY	Inpatient	Confirmed	none	yes	yes	hcq	947	104	906	84	Standard of Care	2020-10-15
NCT04384380	NCT04384380	Inpatient	Confirmed	None	no	yes	hcq	21	0	12	0	Standard of Care	2020-07-03
NCT04329923	PATCH	Inpatient	Confirmed	Participant, Caregiver	no	no	hcq	15	0	15	0	Placebo	2020-06-24
NCT04338698	PROTECT C	Inpatient	Confirmed	Investigator	no	no	hcq	64	0	64	0	Standard of Care	2020-07-20
NCT04338698	PROTECT A	Inpatient	Confirmed	Investigator	no	no	hcq	62	0	63	1	Standard of Care	2020-07-20
NCT04338698	PROTECT B	Inpatient	Confirmed	Investigator	no	no	hcq	59	1	61	2	Standard of Care	2020-07-20
NCT04345289	CCAP-1	Inpatient	Confirmed	Participant, Caregiver	no	no	hcq	1	0	1	0	Placebo	2020-06-24
NCT04325893	HYCOVID	Inpatient	Confirmed	Participant, Caregiver	no	no	hcq	124	6	123	11	Placebo	2020-08-01
NCT04342221	COV-HCQ	Inpatient	Confirmed	Participant, Caregiver	no	no	hcq	13	1	14	0	Placebo	2020-08-12
NCT02735707	REMAP-CAP	ICU	Confirmed and Suspected	None	yes	no	hcq	61	17	81	22	Standard of Care	2020-07-31
NCT04315896	HYDRA	Inpatient	Confirmed	Participant, Caregiver	no	no	hcq	75	28	77	29	Placebo	2020-07-07
NCT04333654	NCT04333654	Outpatient	Confirmed	Participant, Caregiver	no	no	hcq	5	0	3	0	Placebo	2020-07-09
NCT04345692	OAHU-COVID19	Inpatient	Confirmed	None	no	no	hcq	10	2	6	0	Standard of Care	2020-07-28
NCT04335552	NCT04335552 A	Inpatient	Confirmed	None	no	no	hcq	4	1	2	0	Standard of Care	2020-06-26
NCT04335552	NCT04335552 B	Inpatient	Confirmed	None	no	no	hcq	2	1	3	2	Standard of Care	2020-06-26
NL8490	ARCHAIC	Inpatient	Confirmed	None	no	no	hcq	4	2	3	0	Standard of Care	2020-06-26
NCT04340544	COMIHY	Outpatient	Confirmed	Participant, Caregiver	no	no	hcq	8	0	8	0	Placebo	2020-08-14
